# Supplementary material for: Microbiota dysbiosis in honeybee (Apis mellifera L.) larvae infected with brood diseases and foraging bees exposed to agrochemicals
Source: R Soc Open Sci. 2021 Jan 13;8(1):201805. doi: 10.1098/rsos.201805 (PMC7890499; doi:10.1098/rsos.201805)
Supplement: General information about the sequencing results [file rsos201805supp1.xls]

## Sheet: 16S rDNA sequencing 
Group	Sample ID	Raw reads	Clean Reads	Base(nt)	Average Length(nt)	Q20	GC%	Clean reads/Raw reads(%)
CT.AFB	CT.AFB.1	85031	80198	20318965	253	88.7	53.33	94.32
CT.AFB	CT.AFB.2	84406	80067	20320292	253	92.51	52.36	94.86
CT.AFB	CT.AFB.3	81683	80109	20347355	253	95.05	52.2	98.07
CT.AFB	CT.AFB.4	83465	80102	20236367	252	89.1	50.87	95.97
CT.AFB	CT.AFB.5	79443	77637	19688790	253	87.66	51.23	97.73
CT.AFB	CT.AFB.6	82544	80025	20274505	253	89.89	52.88	96.95
CT.AFB	CT.AFB.7	83356	80091	20287496	253	89.86	54.05	96.08
CT.AFB	CT.AFB.8	50407	45635	11581096	253	88.53	52.22	90.53
AFB	AFB.1	81962	80195	20308587	253	93.35	55.92	97.84
AFB	AFB.2	81505	80077	20289181	253	91.54	55.98	98.25
AFB	AFB.3	81904	80105	20281902	253	92.75	55.98	97.8
AFB	AFB.4	81212	80042	20325825	253	84.51	55.96	98.56
AFB	AFB.5	81216	80100	20291576	253	90.53	55.96	98.63
AFB	AFB.6	81185	80058	20271175	253	93.21	55.99	98.61
AFB	AFB.7	81514	80115	20280442	253	92.91	55.99	98.28
AFB	AFB.8	70540	69054	17492281	253	87.01	55.83	97.89
CT.DIS	CT.DIS.1	82258	80088	20347670	254	89.3	52.66	97.36
CT.DIS	CT.DIS.2	86322	80059	20296601	253	90.95	51.29	92.74
CT.DIS	CT.DIS.3	82829	80142	20316488	253	90.94	51.81	96.76
CT.DIS	CT.DIS.4	84845	80096	20360586	254	87.97	53.01	94.4
CT.DIS	CT.DIS.5	84468	80046	20328618	253	91.83	52.67	94.76
CT.DIS	CT.DIS.6	84069	80080	20307006	253	92.38	51.69	95.26
CT.DIS	CT.DIS.7	83462	80197	20365949	253	89.26	51.76	96.09
CT.DIS	CT.DIS.8	83524	80090	20281494	253	90.86	52.41	95.89
DIS	DIS.1	86845	80044	20306401	253	89.93	52.22	92.17
DIS	DIS.2	83234	80173	20267116	252	90.04	51.93	96.32
DIS	DIS.3	82643	80083	20252544	252	90.23	51.96	96.9
DIS	DIS.4	83927	80050	20260206	253	90.22	52.19	95.38
DIS	DIS.5	90418	86866	22059276	253	87.94	52.09	96.07
DIS	DIS.6	92197	86451	21863066	252	91.63	52.39	93.77
DIS	DIS.7	85683	80192	20318333	253	88.37	52.82	93.59
DIS	DIS.8	83696	80179	20339421	253	90.65	53.13	95.8

## Sheet: ITS rDNA sequencing
Group	Sample ID	Raw reads	Clean Reads	Base(nt)	Average Length(nt)	Q20	GC%	Clean reads/Raw reads(%)
CT.CBD	CT.CBD.1	81836	80182	24132995	300	81.99	49.2	97.98
CT.CBD	CT.CBD.2	70625	68478	16973224	247	77.82	55.54	96.96
CT.CBD	CT.CBD.3	85085	80158	22378822	279	77.55	51.23	94.21
CT.CBD	CT.CBD.4	81057	80083	23673495	295	84.11	50.71	98.8
CT.CBD	CT.CBD.5	60261	59137	18218332	308	81.46	50.17	98.13
CT.CBD	CT.CBD.6	50029	49426	13692436	277	79.96	50.18	98.79
CBD	CBD.1	81249	80145	21735913	271	69.92	53.86	98.64
CBD	CBD.2	81172	80256	21771485	271	70.64	53.83	98.87
CBD	CBD.3	81017	80033	21701255	271	69.78	53.88	98.79
CBD	CBD.4	80982	80181	21752032	271	71.01	53.84	99.01
CBD	CBD.5	81226	80151	21737137	271	69.81	53.88	98.68
CBD	CBD.6	80983	80169	21741763	271	70.43	53.89	98.99
CBD	CBD.7	80934	80110	21722836	271	70	53.87	98.98
CBD	CBD.8	80848	80040	21703810	271	70.65	53.88	99
CT.DIS	CT.DIS.1	81475	80071	25502361	318	80.56	50.23	98.28
CT.DIS	CT.DIS.2	60691	60458	19441623	321	89.82	50.16	99.62
CT.DIS	CT.DIS.3	80914	80079	17542145	219	79.15	40.99	98.97
CT.DIS	CT.DIS.4	67868	67536	21673168	320	86.44	50.61	99.51
CT.DIS	CT.DIS.5	80529	80221	25976209	323	89.69	50.63	99.62
CT.DIS	CT.DIS.6	82825	80060	25726635	321	85.8	50.02	96.66
CT.DIS	CT.DIS.7	84586	80081	25326315	316	82.75	50.7	94.67
CT.DIS	CT.DIS.8	83189	80236	23561286	293	83.58	49.42	96.45
DIS	DIS.1	81083	80138	18886409	235	72.31	46.81	98.83
DIS	DIS.2	69413	69020	21492905	311	85.01	50.23	99.43
DIS	DIS.3	82064	80010	22387434	279	82.04	48.49	97.5
DIS	DIS.4	80971	80077	23943021	298	83.7	49.85	98.9
DIS	DIS.5	60006	59744	17661816	295	89.29	49.73	99.56
DIS	DIS.6	82060	80086	24196978	302	83.88	49.73	97.59
DIS	DIS.7	56592	56384	17783968	315	88.61	50.16	99.63
DIS	DIS.8	79639	78724	18606916	236	84.19	46.98	98.85
