# Supplementary material for: Microbiota dysbiosis in honeybee (Apis mellifera L.) larvae infected with brood diseases and foraging bees exposed to agrochemicals
Source: R Soc Open Sci. 2021 Jan 13;8(1):201805. doi: 10.1098/rsos.201805 (PMC7890499; doi:10.1098/rsos.201805)
Supplement: Detailed results of the alpha-diversity analysis [file rsos201805supp2.xls]

## Sheet: 16S rDNA sequencing
Group	Sample	Observed species	Shannon	Simpson	Chao1	ACE	Goods coverage	PD whole tree
CT.AFB	CT.AFB.1	1413	5.677	0.881	1546.84	1550.33	0.993	123.228
CT.AFB	CT.AFB.2	1093	3.856	0.715	1381.17	1446.7	0.991	99.355
CT.AFB	CT.AFB.3	359	1.109	0.209	571.952	585.65	0.996	37.631
CT.AFB	CT.AFB.4	678	4.212	0.871	828.432	862.312	0.995	67.933
CT.AFB	CT.AFB.5	821	4.353	0.861	999.723	1003.98	0.994	73.501
CT.AFB	CT.AFB.6	684	3.438	0.71	767.655	784.474	0.996	70.883
CT.AFB	CT.AFB.7	742	5.892	0.961	941.062	988.428	0.994	64.457
CT.AFB	CT.AFB.8	1202	7.427	0.983	1324.37	1347.17	0.994	102.324
	Group average	874	4.4955	0.773875	1045.15	1071.13	0.994125	79.914
AFB	AFB.1	194	2.082	0.633	219.565	238.415	0.999	19.942
AFB	AFB.2	159	1.961	0.626	258.526	240.637	0.998	15.319
AFB	AFB.3	170	2.186	0.652	233.103	241.153	0.998	17.199
AFB	AFB.4	149	2.493	0.707	200.042	200.649	0.999	13.371
AFB	AFB.5	161	2.054	0.63	249.5	238.445	0.998	16.248
AFB	AFB.6	171	2.094	0.638	221.571	234.549	0.998	18.341
AFB	AFB.7	157	2.012	0.626	204.222	206.945	0.999	15.456
AFB	AFB.8	307	2.489	0.696	459.889	497.137	0.997	31.286
	Group average	183.5	2.17137	0.651	255.802	262.241	0.99825	18.3953
CT.DIS	CT.DIS.1	254	4.156	0.887	343.25	363.864	0.998	22.041
CT.DIS	CT.DIS.2	252	4.742	0.935	341.071	373.549	0.998	24.106
CT.DIS	CT.DIS.3	224	4.326	0.898	283	294.146	0.998	18.256
CT.DIS	CT.DIS.4	334	4.824	0.925	470.562	464.088	0.997	29.431
CT.DIS	CT.DIS.5	358	3.553	0.77	430.8	464.145	0.997	30.07
CT.DIS	CT.DIS.6	260	3.569	0.801	325.833	346.718	0.998	23.827
CT.DIS	CT.DIS.7	573	4.819	0.886	776.103	810.175	0.995	49.014
CT.DIS	CT.DIS.8	393	4.653	0.927	588.152	614.598	0.996	38.325
	Group average	331	4.33025	0.878625	444.846	466.41	0.997125	29.3837
DIS	DIS.1	491	3.575	0.768	652.5	637.264	0.996	46.213
DIS	DIS.2	271	4.63	0.929	416.917	418.25	0.997	23.503
DIS	DIS.3	256	4.504	0.917	320.49	346.362	0.998	23.949
DIS	DIS.4	266	4.365	0.906	336.585	367.532	0.998	26.319
DIS	DIS.5	504	4.807	0.929	621.393	664.576	0.996	48.205
DIS	DIS.6	1351	5.746	0.916	1596.56	1653.54	0.99	116.2
DIS	DIS.7	446	4.899	0.942	686.081	715.412	0.995	42.337
DIS	DIS.8	236	4.38	0.905	298.125	323.673	0.998	20.855
	Group average	477.625	4.61325	0.9015	616.081	640.826	0.996	43.4476

## Sheet: ITS rDNA sequencing
Group	Sample ID	observed_species	shannon	simpson	chao1	ACE	goods_coverage	PD_whole_tree
CT.CBD	CT.CBD.1	500	3.577	0.697	597	575.416	0.998	100.458
CT.CBD	CT.CBD.2	491	5.616	0.953	525.514	533.61	0.998	111.371
CT.CBD	CT.CBD.3	478	4.412	0.885	631.833	622.866	0.996	94.421
CT.CBD	CT.CBD.4	365	3.642	0.774	454.146	441.657	0.998	109.755
CT.CBD	CT.CBD.5	363	3.416	0.719	428.878	417.06	0.998	74.32
CT.CBD	CT.CBD.6	680	5.31	0.912	855.295	864.425	0.995	120.034
	Group average	479.5	4.32883	0.823333	582.111	575.839	0.997167	101.727
CBD	CBD.1	58	3.045	0.834	71.125	73.635	1	12.819
CBD	CBD.2	61	3.082	0.839	95.2	90.293	1	13.289
CBD	CBD.3	58	3.031	0.829	64	70.661	1	12.49
CBD	CBD.4	63	3.055	0.836	72.545	76.665	1	15.09
CBD	CBD.5	58	3.023	0.831	66.75	76.631	1	10.258
CBD	CBD.6	51	3.025	0.831	58.857	62.785	1	9.247
CBD	CBD.7	52	3.029	0.83	61	60.49	1	12.105
CBD	CBD.8	55	3.006	0.826	64.75	72.648	1	10.675
	Group average	57	3.037	0.832	69.2784	72.976	1	11.9966
CT.DIS	CT.DIS.1	373	2.624	0.614	448.362	439.904	0.998	70.34
CT.DIS	CT.DIS.2	271	1.704	0.38	290.528	300.127	0.999	46.305
CT.DIS	CT.DIS.3	185	4.053	0.866	242.037	256.127	0.999	34.044
CT.DIS	CT.DIS.4	321	2.471	0.591	394.615	397.847	0.998	68.448
CT.DIS	CT.DIS.5	279	2.202	0.552	346.857	343.535	0.998	46.96
CT.DIS	CT.DIS.6	309	1.498	0.306	384.362	402.532	0.998	57.016
CT.DIS	CT.DIS.7	362	2.963	0.62	422.857	410.919	0.998	77.49
CT.DIS	CT.DIS.8	352	3.696	0.753	404.5	409.218	0.998	76.682
	Group average	306.5	2.65138	0.58525	366.765	370.026	0.99825	59.6606
DIS	DIS.1	364	4.183	0.841	447.023	433.954	0.998	97.128
DIS	DIS.2	340	2.97	0.627	389.875	374.614	0.999	74.997
DIS	DIS.3	556	4.142	0.807	694.734	712.124	0.996	113.816
DIS	DIS.4	479	3.763	0.717	532.115	528.456	0.998	108.259
DIS	DIS.5	356	3.237	0.726	382	399.969	0.998	87.412
DIS	DIS.6	589	3.647	0.682	678.649	664.955	0.997	167.473
DIS	DIS.7	298	2.713	0.604	316.571	321.807	0.999	54.958
DIS	DIS.8	335	4.979	0.929	377.9	390.913	0.998	58.947
	Group average	414.625	3.70425	0.741625	477.358	478.349	0.997875	95.3738
